# Supplementary material for: Repeated storage of respired carbon in the equatorial Pacific Ocean over the last three glacial cycles
Source: Nat Commun. 2017 Nov 23;8:1727. doi: 10.1038/s41467-017-01938-x (PMC5700088; doi:10.1038/s41467-017-01938-x)
Supplement: Supplementary file 3 — Dataset 1 [file 41467_2017_1938_MOESM3_ESM.xlsx]

## Sheet: 17PC
U/Th Data for sediment core ML1208-17PC
Depth (cm)	Age (ka)	Authigenic 238U (ppm)	Authigenic 238U 1σ uncertainty (ppm)	230Thxs,0 (dpm/g)	230Thxs,0 1σ uncertainty (dpm/g)
0	4.96509	0.206262	0.0295317	5.09863	0.0570428
1	5.17668	0.202954	0.0290592	4.21279	0.0528325
2	5.37651	0.203718	0.0291669	5.28085	0.0573345
3	5.57564	0.255981	0.0366497	5.0532	0.0647219
4	5.76688	0.231832	0.0331959	5.12469	0.0598132
5	5.95674	0.196442	0.0281261	4.98308	0.0589637
6	6.14314	0.161004	0.0231101	4.02508	0.241118
7	6.33101	0.202236	0.0289544	5.13648	0.0632581
9	6.70999	0.186325	0.026677	4.78625	0.0528065
10	6.89831	0.200027	0.0286375	5.06891	0.0548623
11	7.09498	0.193962	0.0277683	4.58609	0.0574287
12	7.29176	0.177213	0.0253728	4.51223	0.0482952
13	7.4923	0.183363	0.0262539	4.78034	0.0559449
14	7.69586	0.173574	0.0248452	4.56204	0.0542499
15	7.90777	0.17324	0.0247982	4.49023	0.0547496
16	8.12925	0.174382	0.0249625	4.69442	0.0683957
17	8.36605	0.150671	0.0215699	4.31604	0.0514072
18	8.61271	0.084456	0.0120977	4.45203	0.0631704
19	8.88561	0.169201	0.0242184	5.08041	0.0645075
20	9.19877	0.0854174	0.0122364	4.28022	0.0586028
21	9.58628	0.0911537	0.0130587	4.7963	0.0629888
22	10.1176	0.143413	0.0205282	4.30692	0.0567007
23	10.4852	0.145946	0.0208919	4.3708	0.0550854
24	10.7498	0.155357	0.0222388	4.90881	0.0622342
25	10.9864	0.143581	0.0205523	4.18864	0.0632031
26	11.214	0.131545	0.0188905	4.0862	0.0930266
27	11.4362	0.133008	0.019093	4.2909	0.0973607
27	11.4362	0.128483	0.0183922	4.29535	0.0551961
28	11.6588	0.128271	0.0184138	4.20535	0.0881534
29	11.8859	0.118755	0.0170498	4.14594	0.0790407
30	12.1247	0.124321	0.0178443	4.19813	0.0862268
31	12.3952	0.122945	0.0176494	4.1666	0.0849152
31	12.3952	0.131955	0.0188876	4.50962	0.0609166
32	12.821	0.22565	0.0323948	7.79769	0.168431
33	13.536	0.130347	0.0186586	4.48857	0.061106
34	14.0717	0.118	0.0168899	3.93552	0.0591683
35	14.5256	0.122137	0.0174836	4.69326	0.070599
36	14.9349	0.116453	0.0166688	4.46465	0.0697183
37	15.332	0.116733	0.0167113	4.32778	0.0653777
38	15.7132	0.110489	0.0158152	4.31924	0.0649851
39	16.0715	0.0977152	0.0139878	4.11083	0.0662074
40	16.4196	0.103962	0.0148828	3.96658	0.0626106
41	16.7639	0.103791	0.0148558	4.4398	0.0733332
42	17.1047	0.116947	0.0167384	4.74446	0.0807374
43	17.4419	0.0919119	0.013157	4.11203	0.0606132
44	17.7709	0.102048	0.0146086	4.28404	0.0682648
45	18.096	0.100663	0.0144099	4.42328	0.0641218
46	18.4162	0.0921367	0.0131894	4.17304	0.0722061
47	18.7318	0.10281	0.014717	4.57709	0.0702704
48	19.0495	0.0948042	0.0135706	4.51454	0.0730431
49	19.3707	0.097266	0.0139218	4.2311	0.0590797
50	19.702	0.113994	0.0163159	4.43215	0.0651008
51	20.0397	0.0833628	0.0119323	4.69349	0.0721933
52	20.373	0.0546846	0.00782831	3.06541	0.0492146
53	20.7178	0.0862517	0.0123465	4.59196	0.0663974
54	21.0778	0.103741	0.0148493	4.7298	0.0834819
55	21.4511	0.0960279	0.0137454	4.57827	0.0749783
56	21.8485	0.119492	0.0171041	4.4794	0.0704169
57	22.2739	0.101947	0.0145939	4.25188	0.0700394
58	22.7621	0.0928323	0.0132889	4.31061	0.0662699
59	23.3853	0.0927022	0.0132703	4.49925	0.0711489
60	24.3105	0.109814	0.0157571	4.6009	0.110472
64	26.5927	0.244637	0.0350181	4.24283	0.0661121
68	28.3717	0.852827	0.122077	5.15552	0.0933328
72	30.0775	1.3203	0.188993	4.07584	0.0871444
76	31.8796	2.62597	0.375916	4.04478	0.102612
80	34.4351	2.92494	0.418687	3.63059	0.106919
84	37.0536	2.38187	0.340958	3.79165	0.100715
88	38.8405	1.88807	0.270272	3.65394	0.0914823
92	40.5347	1.08556	0.155392	3.48905	0.0823833
96	42.296	1.21255	0.173577	4.2725	0.0899279
100	44.4273	1.10388	0.158018	3.94967	0.076714
104	46.4258	1.20795	0.172886	3.55435	0.0801507
108	47.284	1.20221	0.172143	3.39685	0.152019
112	47.9953	0.740039	0.105915	3.63077	0.0727253
116	48.6513	0.538817	0.0771198	3.79959	0.0795431
120	49.2566	0.307116	0.0439618	3.7013	0.0857298
124	49.8712	0.324195	0.0463997	3.81875	0.072837
128	50.4839	0.329764	0.0471973	3.71486	0.06178
132	51.0934	0.508099	0.0727203	4.03666	0.0798285
136	51.703	0.779815	0.111611	3.97762	0.0820475
140	52.3391	0.734174	0.105079	3.61942	0.0725928
144	52.9533	0.85108	0.121813	3.68475	0.0776305
148	53.6058	1.01665	0.145505	3.46709	0.085085
152	54.3219	1.26725	0.181375	3.5851	0.0845928
156	55.1286	1.27879	0.18351	3.31839	0.124455
156	55.1286	1.34995	0.193248	3.31129	0.186544
160	56.2575	1.77162	0.25429	6.19884	0.215482
164	58.5166	0.581177	0.0831791	3.75139	0.0824492
164	58.5166	1.18267	0.169753	7.0946	0.227146
168	59.973	0.39427	0.056433	3.89319	0.0793676
174	61.9393	0.290969	0.041647	4.26546	0.0824828
178	63.1974	0.242764	0.0348894	4.24688	0.108849
182	64.5323	0.24243	0.0348278	4.45564	0.0734988
186	66.0946	0.288601	0.0413059	5.19837	0.0860178
188	67.1614	0.29643	0.0425853	4.67599	0.101695
192	71.066	0.303163	0.0433979	4.57115	0.0922985
198	75.9894	0.233798	0.0334608	5.05322	0.0665421
202	79.4388	0.209144	0.0299343	4.78059	0.0722756
208	81.7142	0.184359	0.026385	4.34171	0.0717334
210	82.368	0.199008	0.0284838	4.22155	0.0931722
212	83.0057	0.220604	0.0315751	4.67229	0.0791895
214	83.6278	0.22579	0.0323138	4.95402	0.107457
218	84.8643	0.315029	0.0450871	4.76088	0.082104
220	85.4872	0.424392	0.0607362	4.09745	0.0961823
222	86.1266	0.351716	0.0503371	3.96425	0.0721871
224	86.7897	0.347764	0.049771	4.3973	0.0833201
226	87.4652	0.321738	0.0460454	4.89415	0.111599
228	88.188	0.317403	0.0454295	5.0363	0.0854071
230	89.0067	0.304099	0.0435235	4.81446	0.116395
232	89.9834	0.295261	0.0422558	4.70342	0.11093
234	91.4916	0.30594	0.0437855	5.19187	0.0930938
238	93.1035	0.265821	0.0380439	4.92375	0.0781675
242	94.3656	0.22228	0.0318133	4.62839	0.0753005
246	95.5225	0.241964	0.0346298	4.70644	0.0838335
248	96.1068	0.239886	0.0343358	4.75645	0.103409
254	97.8507	0.274622	0.0393041	4.6577	0.0828174
258	99.1758	0.287591	0.0411597	4.49869	0.0694317
262	101.283	0.318661	0.045607	4.44789	0.0721852
264	102.457	0.378222	0.0541378	4.77249	0.090231
268	103.999	0.345465	0.049445	4.708	0.0875665
272	105.289	0.285428	0.0408497	4.48644	0.0843546
276	106.508	0.253799	0.0363296	4.43471	0.0928805
281	108.031	0.259981	0.0372078	4.64638	0.0956376
283	108.65	0.256844	0.0369038	4.68361	0.144022
285	109.312	0.263361	0.0376924	4.93263	0.0836481
289	110.884	0.25494	0.0364865	4.46589	0.106339
293	113.89	0.281269	0.0402557	4.83087	0.0944438
295	115.056	0.330639	0.0474973	5.3002	0.156834
297	116.115	0.366167	0.0524046	5.22338	0.136592
298	116.64	0.374275	0.0535636	4.99015	0.12029
299	117.162	0.398013	0.0569604	5.18029	0.1292
300	117.681	0.384705	0.0550683	4.93768	0.130821
303	119.247	0.469913	0.0681428	4.81612	0.310119
304	119.815	0.414308	0.059294	4.83761	0.101991
305	120.438	0.456112	0.0658573	4.76853	0.36688
305	120.438	0.428082	0.0612909	4.96625	0.139993
307	122.049	0.437967	0.0633821	4.17147	0.334924
308	122.806	0.472739	0.0682471	4.46276	0.60214
309	123.304	0.441808	0.0641593	4.26591	0.430986
310	123.707	0.51362	0.0743758	4.63547	0.441816
311	124.065	0.434239	0.0630027	4.14815	0.718081
312	124.394	0.426901	0.0616516	4.27356	0.31022
313	124.719	0.474599	0.0686341	4.09963	0.350348
314	125.028	0.462062	0.0668393	4.51801	0.387764
315	125.333	0.430703	0.0622465	4.15695	0.46881
316	125.632	0.453563	0.065819	4.64419	0.45093
317	125.911	0.477019	0.0691949	4.5905	0.424658
318	126.184	0.416484	0.060262	4.22712	0.373921
319	126.459	0.466245	0.0675193	4.78839	0.415883
320	126.731	0.482494	0.0698134	4.72397	0.332733
321	127	0.501734	0.0726187	4.50977	0.518098
322	127.26	0.502027	0.0728658	4.71994	0.207711
323	127.531	0.527825	0.0764155	4.35987	0.302623
324	127.795	0.554289	0.0802393	4.30823	0.417301
324	127.795	0.559008	0.0800075	4.94377	0.144283
325	128.059	0.511828	0.0739417	4.08967	0.404529
326	128.326	0.528573	0.0765898	3.55173	0.513864
327	128.585	0.551806	0.0798665	3.80134	0.374103
328	128.856	0.553737	0.0803874	4.01888	0.441459
329	129.134	0.491482	0.0712681	3.27145	0.338446
330	129.407	0.441681	0.0639829	3.06526	0.27144
331	129.688	0.569015	0.0824317	3.85494	0.321129
332	129.971	0.561664	0.0811941	3.7104	0.336877
333	130.264	0.506571	0.0733277	3.25409	0.348218
334	130.567	0.461544	0.0667804	2.86712	0.28757
335	130.89	0.464525	0.0665178	2.94321	0.103667
336	131.234	0.531228	0.0760845	3.19903	0.114681
337	131.594	0.573088	0.0820832	3.34919	0.113614
338	131.994	0.595218	0.085313	3.2803	0.136235
339	132.452	0.616818	0.0883337	3.14648	0.115379
340	133.105	0.597451	0.0855586	3.08232	0.101693
341	133.951	0.607427	0.0869988	3.01624	0.137106
342	134.558	0.74541	0.106794	3.3579	0.136208
343	135.093	0.713455	0.102284	3.17657	0.116711
344	135.583	0.773529	0.110891	3.63824	0.145881
345	136.036	0.826859	0.118404	3.35237	0.119458
346	136.462	1.0094	0.144582	4.37244	0.146626
346	136.462	0.97741	0.139892	3.87803	0.155929
347	136.871	1.0035	0.143742	4.18626	0.149585
348	137.263	0.965725	0.138293	4.2372	0.162163
349	137.651	1.03072	0.14767	4.52915	0.168047
349	137.651	1.02726	0.147024	4.35101	0.129774
350	138.029	1.09498	0.156715	4.69084	0.180562
351	138.404	1.0238	0.14654	4.30684	0.164419
352	138.793	1.13574	0.162539	4.78474	0.185998
353	139.175	1.11782	0.159992	4.80588	0.171705
354	139.557	1.03109	0.147573	4.58824	0.170601
355	139.947	1.04748	0.149911	4.50276	0.177003
356	140.343	0.952583	0.136328	4.48861	0.171048
357	140.745	0.879256	0.125839	4.00067	0.159723
361	142.519	0.615075	0.0881037	3.81045	0.146349
361	142.519	0.658354	0.0942203	3.98966	0.162168
362	143.087	0.645045	0.0923128	3.90398	0.150789
363	143.876	0.624269	0.0893437	3.95908	0.157376
364	144.771	0.603774	0.0864049	3.98517	0.155077
366	145.894	0.559301	0.0800454	3.92502	0.146954
368	146.807	0.498153	0.071301	3.69103	0.123298
370	147.65	0.463813	0.0663832	3.78983	0.112382
372	148.474	0.483144	0.0691526	4.13169	0.120356
374	149.278	0.416161	0.0595602	3.63291	0.10598
376	150.064	0.434712	0.0622152	3.85197	0.0961768
378	150.863	0.406917	0.0582812	3.905	0.142101
380	151.702	0.39616	0.0567317	3.86017	0.14751
384	153.838	0.455995	0.0653037	4.29711	0.163362
386	155.255	0.568231	0.0813916	4.72499	0.222735
390	156.692	0.631791	0.090484	4.13888	0.167692
394	157.797	0.975042	0.141789	4.09301	0.29814
396	158.331	0.852052	0.123746	2.99043	0.205342
398	158.861	1.10749	0.160993	3.4257	0.269216
400	159.379	1.20704	0.175355	3.66688	0.289851
402	159.896	1.61317	0.234412	4.13279	0.329737
404	160.407	1.82505	0.265607	4.48902	0.365003
406	160.915	2.00887	0.29248	4.98589	0.403964
408	161.423	2.11107	0.307085	4.34594	0.395309
410	161.938	1.90049	0.276294	4.07962	0.368209
412	162.455	1.94278	0.282666	4.191	0.386258
414	163.026	1.6505	0.240358	3.64676	0.338656
416	163.615	1.18762	0.172453	3.15569	0.257167
418	164.255	1.33343	0.193729	3.8434	0.316552
420	164.98	1.2008	0.174476	3.61255	0.317827
422	166.013	1.07582	0.156455	3.55856	0.279067
424	167.414	0.930284	0.135232	3.17833	0.231594
426	168.325	0.86539	0.125945	3.20588	0.240279
428	169.111	0.822327	0.11948	3.45964	0.23003
430	169.843	0.772204	0.112446	3.77502	0.264904
434	171.233	0.313887	0.044976	3.57567	0.16671
436	171.909	0.32226	0.0461725	3.56752	0.144868
438	172.584	0.286243	0.0410094	3.43456	0.150439
440	173.257	0.257363	0.0368734	3.24858	0.148306
442	173.944	0.567887	0.081358	4.00782	0.175563
444	174.682	0.469369	0.0672486	3.43003	0.140789
446	175.471	0.415069	0.0594678	3.77876	0.161248
448	176.382	0.261162	0.0374223	3.88178	0.139722
450	177.732	0.351966	0.0504263	3.55132	0.16497
452	179.508	0.31294	0.0448415	3.7511	0.170312
454	180.762	0.355219	0.0514619	5.03117	0.264104
456	181.901	0.327616	0.04748	4.89658	0.264648
458	182.968	0.333941	0.0484329	4.12956	0.23644
460	184.026	0.355993	0.0516591	4.64271	0.267574
462	185.101	0.341664	0.0489483	4.68693	0.198492
464	186.296	0.285474	0.0413675	3.53174	0.214285
466	187.929	0.301481	0.0436767	3.63742	0.209825
468	190.303	0.404313	0.0586051	4.82774	0.287788
470	192.097	0.360251	0.0522769	5.03865	0.291647
472	193.749	0.346304	0.0496151	4.00597	0.188069
474	195.422	0.256966	0.0368165	3.93115	0.181553
476	197.283	0.37745	0.0546826	6.1745	0.326673
478	199.839	0.283661	0.0411406	4.05945	0.234561
480	201.89	0.284762	0.0412867	4.28497	0.272219
482	203.658	0.312947	0.0453542	5.65889	0.308774
484	205.38	0.256752	0.0367843	4.09431	0.182453
486	207.241	0.2992	0.0433564	4.43861	0.272289
488	209.633	0.317106	0.045434	4.86363	0.201724
490	210.865	0.30403	0.0435648	4.78344	0.220733
492	211.755	0.374223	0.0536156	4.64169	0.202942
494	212.517	0.290247	0.0420492	4.33368	0.253272
496	213.266	0.451667	0.0647289	3.99834	0.140774
498	213.945	0.360796	0.0522973	5.28713	0.319161
500	214.594	0.503343	0.0721162	5.1388	0.217988
502	215.258	0.406336	0.0582244	3.93968	0.158115
504	215.918	0.607841	0.087082	6.09186	0.276472
506	216.59	0.379588	0.0544253	3.49181	0.152581
508	217.293	0.283425	0.0406113	4.81505	0.229917
512	218.883	0.351731	0.050416	3.66858	0.214494
514	219.979	0.309993	0.0444342	3.66417	0.174026
518	223.068	0.299013	0.042863	3.38212	0.218069
520	224.164	0.355106	0.0509011	3.63542	0.214257
520	224.164	0.303944	0.0435796	3.26631	0.19648
522	225.171	0.340177	0.0487597	3.21274	0.214648
524	226.145	0.395895	0.0567523	3.46013	0.219785
526	227.119	0.415734	0.059596	3.59155	0.16863
526	227.119	0.311346	0.0446334	3.58258	0.191943
528	228.122	0.429724	0.0615997	3.37979	0.173315
530	229.209	0.485689	0.0696175	3.64428	0.210882
532	230.5	0.485901	0.069659	3.80136	0.22225
534	232.539	0.471597	0.0675992	3.98732	0.206881
535	233.261	0.500705	0.0717755	4.35568	0.244334
536	233.874	0.535717	0.0768455	4.27901	0.32151
537	234.445	0.518488	0.0743175	4.03934	0.238402
538	234.978	0.593932	0.0851366	3.93028	0.22602
539	235.487	0.620164	0.0889079	4.29662	0.249301
540	235.995	0.592415	0.0848122	3.78166	0.186161
541	236.496	0.62419	0.0893654	4.00855	0.241431
542	236.992	0.627548	0.0898358	4.28997	0.219385
543	237.481	0.551392	0.0789352	4.39236	0.245643
544	237.973	0.605174	0.0866347	3.83634	0.181402
545	238.469	0.610425	0.0873941	3.93142	0.230522
546	238.99	0.588208	0.0842018	3.9523	0.175364
547	239.532	0.549883	0.0787245	3.68261	0.192527
548	240.105	0.593882	0.0850257	3.87622	0.224824
549	240.722	0.503284	0.0720469	3.52773	0.197175
550	241.453	0.513735	0.073543	3.87882	0.215482
551	242.47	0.439486	0.0629177	3.55763	0.17293
552	243.273	0.388519	0.0556237	3.20379	0.166323
553	243.82	0.379984	0.0543997	3.34376	0.179527
554	244.269	0.32625	0.0467118	2.9062	0.113635
555	244.689	0.346563	0.0496094	3.13134	0.204469
556	245.088	0.323741	0.0463449	3.02369	0.170839
557	245.469	0.302763	0.0433447	2.97985	0.157339
558	245.827	0.301707	0.0431937	3.05235	0.208402
559	246.176	0.304123	0.0435371	3.0835	0.162297
560	246.513	0.286021	0.0409463	2.87684	0.178679
561	246.852	0.282145	0.0403918	2.91463	0.176706
562	247.192	0.311171	0.0445496	3.12339	0.219489
563	247.517	0.315925	0.0452285	3.09234	0.212282
564	247.839	0.32231	0.0461374	2.567	0.182215
565	248.163	0.362015	0.0518228	2.72036	0.205661
566	248.487	0.388668	0.0556401	2.69883	0.218079
567	248.821	0.420562	0.0602056	2.76718	0.187019
568	249.16	0.458878	0.0656967	2.70032	0.21308
569	249.504	0.534326	0.0764921	2.58545	0.214318
570	249.848	0.526887	0.0754312	2.47401	0.223556
571	250.196	0.653457	0.0935493	2.53694	0.20452
572	250.55	0.733631	0.10502	2.37126	0.233871
573	250.926	0.770463	0.110295	2.34792	0.231041
574	251.315	0.935621	0.133935	2.58331	0.275294
575	251.735	1.01889	0.145853	3.62548	0.303091
576	252.185	1.12753	0.161411	4.37823	0.352193
577	252.697	1.25095	0.179084	4.68441	0.364805
578	253.447	1.3441	0.192435	4.58815	0.37481
579	254.18	1.45858	0.208849	4.47064	0.388047
580	254.667	1.3848	0.198285	4.25203	0.359229
582	255.469	1.30749	0.187209	3.2239	0.37138
584	256.162	1.28549	0.184042	2.66759	0.313646
586	256.782	1.005	0.143887	2.15331	0.297165
588	257.368	0.946806	0.135554	1.93131	0.271471
590	257.939	0.777319	0.111289	2.09866	0.267358
592	258.506	0.695607	0.0995944	2.44194	0.28392
594	259.097	0.539602	0.0772555	2.10467	0.216664
596	259.668	0.528581	0.0756799	2.34266	0.233439
598	260.227	0.530082	0.0759035	2.37959	0.262031
600	260.809	0.63507	0.090921	2.50917	0.231352
602	261.401	0.755707	0.108213	2.75626	0.346723
604	262.016	0.899532	0.128786	2.99275	0.3896
606	262.678	0.998978	0.143038	3.00171	0.373254
608	263.422	1.18534	0.169725	3.024	0.369916
610	264.386	1.31482	0.188258	3.53143	0.436766
612	266.179	1.53099	0.219225	5.67728	0.424018
614	267.473	1.70537	0.244189	5.47585	0.523571
616	268.599	1.98517	0.284269	5.41331	0.553786
618	269.645	1.11041	0.158981	2.44847	0.357602
620	270.68	1.3892	0.19891	3.30025	0.521368
622	271.728	1.21126	0.173432	3.1301	0.396446
624	272.837	0.920299	0.131767	1.26469	0.29489
626	274.087	0.741806	0.106216	1.78154	0.290555
628	276.189	0.50649	0.0725286	1.80732	0.278287
630	278.225	0.37338	0.0534684	2.21641	0.193451
632	279.912	0.306783	0.0439222	2.2828	0.18739
634	281.502	0.2863	0.0409908	2.37948	0.180566
636	283.103	0.252784	0.0362003	2.25513	0.216707
638	284.853	0.241443	0.0345694	2.3486	0.189988
640	287.401	0.256639	0.0367481	2.72358	0.237574
642	290.322	0.234597	0.0335906	2.16043	0.211397
644	292.883	0.288386	0.0413031	2.77251	0.198263
646	295.608	0.311113	0.0445442	2.58249	0.203741
648	298.836	0.290291	0.0415707	2.82649	0.269116
650	301.163	0.277582	0.0397509	2.42862	0.254924
652	303.309	0.247079	0.0353788	2.0699	0.175051
654	305.598	0.243096	0.0348103	2.16236	0.222992
656	308.474	0.478729	0.0685538	4.79099	0.439545
658	310.781	0.623634	0.0892975	6.79544	0.571529
660	312.723	0.313574	0.0449002	2.86476	0.328079
662	314.604	0.346554	0.0496227	2.79112	0.307751
664	316.624	0.371466	0.0531964	2.6483	0.295445
666	319.391	0.473193	0.0677619	2.61258	0.351116
668	321.42	0.7299	0.104508	2.40668	0.371627
670	323.057	0.742643	0.106343	3.00601	0.453848
671	323.847	0.742407	0.106366	3.33481	0.38595
672	324.623	0.701679	0.100463	3.19265	0.363919
673	325.416	0.841869	0.12056	4.13292	0.467092
674	326.223	0.822044	0.117713	3.1446	0.471996
675	327.082	0.743237	0.106435	3.01475	0.415189
676	328.027	0.716827	0.102639	2.22967	0.384094
677	329.184	0.671174	0.0961099	2.41821	0.341675
678	330.063	0.614285	0.0879618	2.53489	0.350824
679	330.509	0.536645	0.0768806	2.72255	0.296014
680	330.887	0.470865	0.0674572	2.1496	0.32084
681	331.221	0.432822	0.0619789	2.133	0.325133
682	331.524	0.396951	0.0568356	1.89876	0.283052
683	331.812	0.389413	0.0557978	1.94805	0.261712
684	332.1	0.388282	0.0556319	1.81007	0.244351
685	332.376	0.370828	0.0531317	1.57195	0.242
686	332.638	0.374356	0.0536407	1.72499	0.242436
687	332.888	0.333075	0.0477162	1.54846	0.242095
688	333.128	0.335256	0.0480357	1.78764	0.281324
689	333.375	0.326442	0.0467689	1.52166	0.235121
690	333.616	0.332642	0.0476608	1.66578	0.244652
691	333.853	0.341503	0.0489282	1.84136	0.311609
692	334.097	0.35484	0.0508347	2.01413	0.359758
693	334.334	0.352955	0.050567	1.69512	0.294235
694	334.566	0.397058	0.0568905	1.61035	0.313718
695	334.798	0.428875	0.0614457	1.69958	0.45261
696	335.035	0.429332	0.0615077	1.6381	0.342573
697	335.28	0.476082	0.0682066	1.53009	0.429073
698	335.512	0.484917	0.0694783	1.09592	0.396498
699	335.756	0.538175	0.0770642	0.900432	0.422632
700	335.997	0.581868	0.0833296	0.96863	0.436477
701	336.239	0.578418	0.0828262	0.786178	0.432521
702	336.476	0.563174	0.0806563	0.831109	0.451856
703	336.714	0.707163	0.101281	1.0408	0.371086
704	336.962	0.732857	0.104944	1.46347	0.470229
705	337.218	0.82257	0.117802	3.65363	0.589329
706	337.479	0.855658	0.122526	4.01079	0.605295
707	337.748	0.950195	0.13608	3.57491	0.694454
708	338.021	0.973829	0.139467	4.31083	0.642312
709	338.295	0.998899	0.143061	2.89566	0.655337
710	338.572	0.990316	0.14184	3.09661	0.687251
711	338.864	0.969388	0.138843	3.6103	0.693352
712	339.165	0.98363	0.140892	3.17566	0.713013
713	339.505	1.01993	0.146065	1.28217	0.604332
714	339.889	0.9376	0.134267	1.33258	0.622089
715	340.329	0.906596	0.129834	1.19391	0.610582
716	341.033	0.901886	0.129151	1.35411	0.637057
717	341.837	0.911589	0.130542	1.53093	0.722308
718	342.398	0.868753	0.124457	1.41005	0.641396
719	342.862	0.83221	0.11923	2.83303	0.596765

## Sheet: 31BB
U/Th Data for sediment core ML1208-31BB
Depth (cm)	Age (ka)	Authigenic 238U (ppm)	Authigenic 238U 1σ uncertainty (ppm)	230Thxs,0 (dpm/g)	230Thxs,0 1σ uncertainty (dpm/g)
13	7.14238	0.148724	0.0212855	6.06946	0.0827998
14	7.24869	0.136518	0.0195405	5.72168	0.0681684
15	7.37306	0.143342	0.0205155	5.84546	0.0634617
16	7.54774	0.144689	0.0207112	6.04207	0.0817797
17	7.78158	0.146653	0.0209895	5.84476	0.0765851
18	7.99931	0.144176	0.0206354	5.96971	0.0715566
19	8.20353	0.141817	0.0202974	5.95901	0.0767681
20	8.40256	0.143115	0.020483	5.77779	0.0625908
21	8.59828	0.16797	0.0240413	6.43447	0.090912
22	8.79444	0.146127	0.0209136	5.93528	0.0825788
23	8.98641	0.152851	0.0218764	6.28602	0.0815953
24	9.17629	0.14339	0.0205223	5.69953	0.0666782
25	9.3637	0.146353	0.0209456	6.03616	0.0756869
26	9.54955	0.150648	0.0215604	6.03206	0.0711877
27	9.73425	0.14831	0.0212282	5.59132	0.0692784
28	9.92159	0.148264	0.0212196	5.79064	0.0839774
29	10.1084	0.160385	0.0229543	6.21828	0.0838851
30	10.2933	0.14164	0.0202724	5.5043	0.0614356
31	10.4802	0.146192	0.0209272	5.62524	0.07128
32	10.6655	0.148522	0.0212587	5.79393	0.0777833
33	10.8502	0.143969	0.0206085	5.66178	0.0729461
34	11.0354	0.146601	0.0209861	5.78936	0.0676756
35	11.223	0.145424	0.0208176	5.84679	0.0764401
36	11.4124	0.133181	0.0190678	5.18617	0.069792
37	11.6017	0.132269	0.0189339	5.42308	0.0711623
38	11.7923	0.152179	0.021783	6.33982	0.085517
39	11.9868	0.144068	0.0206261	6.17564	0.0732619
40	12.1837	0.125782	0.018006	5.35698	0.0687311
41	12.3843	0.131725	0.0188567	5.28593	0.0812383
42	12.5891	0.128575	0.0184056	5.12454	0.066916
43	12.8032	0.127861	0.0183029	5.23838	0.0760575
44	13.0468	0.133455	0.0191038	5.41014	0.0784887
45	13.2871	0.126379	0.018091	5.17433	0.0749836
46	13.5032	0.122715	0.0175864	5.05817	0.0652371
46	13.5032	0.126244	0.0180711	5.11899	0.0645763
47	13.7059	0.122196	0.0174923	5.14928	0.0761766
48	13.8995	0.126917	0.0181692	5.68121	0.0725829
49	14.0886	0.127991	0.0183254	5.50884	0.0716298
50	14.2768	0.124365	0.0178046	5.42551	0.0773837
51	14.4615	0.130545	0.0186896	5.60685	0.0784371
52	14.6444	0.141515	0.0202594	6.40486	0.0859576
53	14.8245	0.128113	0.0183409	5.40834	0.0752172
54	15.0037	0.125238	0.0179501	5.59901	0.0907305
54	15.0037	0.25552	0.0365807	10.729	0.15719
55	15.1819	0.121473	0.017408	5.15106	0.0726591
55	15.1819	0.118708	0.0169943	5.16911	0.0821711
56	15.3593	0.123506	0.0176813	5.39913	0.077501
57	15.5361	0.125519	0.0179706	5.47266	0.0841287
58	15.7136	0.123604	0.0177147	5.64725	0.0830958
58	15.7136	0.125916	0.0180272	5.63403	0.0854519
59	15.8913	0.123736	0.0177146	5.42909	0.0839576
60	16.0685	0.123307	0.017653	5.49897	0.0868967
61	16.2469	0.138063	0.0197661	6.01711	0.105782
62	16.4262	0.126516	0.018113	5.61243	0.0862263
63	16.605	0.130397	0.0186699	5.88813	0.0929009
64	16.782	0.12526	0.0179334	5.62331	0.0959026
65	16.9586	0.128941	0.0184599	5.70813	0.092432
66	17.1372	0.154984	0.0221893	5.3621	0.083838
67	17.3183	0.162097	0.0232273	5.14161	0.0880727
68	17.4997	0.131769	0.0188791	5.97606	0.0792115
69	17.6855	0.137845	0.0197543	6.55996	0.1032
70	17.8717	0.140762	0.0201718	5.9697	0.0991102
71	18.0614	0.139948	0.0200516	6.22414	0.103368
72	18.2559	0.134099	0.019212	6.55926	0.110459
73	18.4535	0.146132	0.0209399	6.78808	0.103695
74	18.6629	0.169071	0.0242262	4.58668	0.0825239
75	18.9179	0.138745	0.0198793	6.58724	0.111479
76	19.6372	0.124523	0.0178413	5.93953	0.088377
77	20.4724	0.122012	0.0174809	6.30479	0.103859
78	21.2949	0.12272	0.0175862	5.95997	0.0991407
80	22.9419	0.116943	0.016758	5.70774	0.0877821
82	24.5788	0.113914	0.0163234	5.75628	0.0862821
84	26.0192	0.115143	0.0164968	6.40309	0.10888
86	27.425	0.118302	0.0169537	6.20339	0.101985
88	28.8396	0.121288	0.0173785	6.13955	0.102825
90	30.0868	0.0842534	0.0120731	4.1387	0.0670185
92	30.6214	0.121484	0.0174082	5.73107	0.100125
94	31.1037	0.129756	0.018596	6.03227	0.0937165
97	31.8091	0.133102	0.0190771	5.73252	0.0898102
98	32.0412	0.129528	0.0185584	5.17401	0.0892432
100	32.5017	0.13871	0.0198772	5.70642	0.0783933
102	32.9567	0.132888	0.0190371	5.59927	0.0847183
104	33.4149	0.144819	0.0207495	6.01912	0.0892198
106	33.8765	0.130542	0.0187068	5.9695	0.0812523
108	34.348	0.131409	0.0188273	5.93618	0.0963465
110	34.8376	0.142109	0.0203625	5.67894	0.092812
110	34.8376	0.13765	0.0197281	5.36703	0.07721
112	35.4046	0.160842	0.0230458	5.91803	0.0988448
114	35.9207	0.168041	0.0240798	5.3131	0.0870816
116	36.4097	0.260993	0.0373996	5.55083	0.0787137
118	36.8793	0.373049	0.0534543	5.4753	0.081948
120	37.3403	0.875895	0.125495	5.27752	0.0895905
122	37.7999	1.00251	0.14366	4.53544	0.0867531
124	38.2583	1.71881	0.246283	4.5147	0.0939906
126	38.7167	1.82138	0.261052	4.31876	0.108178
126	38.7167	1.87851	0.269273	4.53363	0.0884084
128	39.1794	1.75621	0.251407	4.24216	0.0991616
130	39.6518	1.6574	0.237252	4.48592	0.0957097
134	40.6961	1.01903	0.145877	4.88987	0.10855
136	41.2684	0.797105	0.11411	4.9367	0.0870139
138	41.8116	0.639377	0.0915336	5.16242	0.104658
140	42.3436	0.476832	0.0682553	5.0203	0.0919568
142	42.8713	0.410879	0.0588187	4.99494	0.0889901
144	43.3992	0.367201	0.052567	5.17135	0.0954889
146	43.9275	0.355273	0.0508578	5.46569	0.10089
148	44.458	0.431666	0.0617959	5.9311	0.10428
148	44.458	0.369232	0.0529179	5.39452	0.0645381
150	45.0028	0.41113	0.0588601	5.59936	0.0943942
152	45.5597	0.365479	0.0523198	5.31031	0.101239
154	46.2589	0.337144	0.0482624	5.39419	0.100656
156	46.9601	0.350605	0.0501926	4.95696	0.0888425
158	47.6351	0.377483	0.0540369	5.32586	0.0975404
160	48.2996	0.342139	0.04898	5.05085	0.0896546
162	48.9613	0.343153	0.0491232	5.28314	0.0956635
164	49.6245	0.373931	0.0535278	5.04988	0.0936563
166	50.2934	0.396898	0.056805	4.9499	0.10856
168	50.9845	0.435933	0.0623935	4.96765	0.0942065
170	51.7539	0.0662695	0.00948468	0.667169	0.0125575
172	52.4667	0.516435	0.0739131	4.81423	0.100693
174	53.1236	0.580125	0.0830268	4.73107	0.0898428
176	53.7688	0.622769	0.0891275	4.7399	0.101518
178	54.4117	0.660264	0.0945031	4.71875	0.0973733
180	55.0568	0.657993	0.094172	5.07538	0.10739
182	55.7068	0.560849	0.0802681	5.10437	0.105399
184	56.3868	0.484497	0.0693357	4.28413	0.0952122
186	57.1086	0.629872	0.0901557	5.2294	0.105413
188	57.74	0.539565	0.0772207	4.86962	0.0993779
190	58.3519	0.473482	0.0677665	4.63718	0.0919083
192	58.955	0.407972	0.0583877	4.68568	0.101663
194	59.5521	0.399854	0.0572293	5.08328	0.105884
196	60.148	0.367853	0.0526518	5.16705	0.11065
196	60.148	0.360658	0.0517747	5.29694	0.149825
198	60.7464	0.324469	0.0464413	4.88047	0.111307
198	60.7464	0.303056	0.0435146	4.63131	0.136796
200	61.3555	0.322839	0.0462163	4.1994	0.0999612
200	61.3555	0.274842	0.0393882	4.95971	0.112986
204	62.6376	0.368327	0.0527641	5.17164	0.107254
208	63.4736	0.352185	0.0504429	4.86203	0.0948208
209	63.6567	0.355348	0.050919	5.14894	0.114185
215	64.7145	0.381211	0.0546308	5.00427	0.121885
220	65.5639	0.318371	0.0455799	5.57179	0.125696
220	65.5639	0.272431	0.0390211	5.28656	0.120716
224	66.2402	0.212984	0.0305151	5.31476	0.114612
229	67.0985	0.147191	0.0210731	3.12049	0.0795828
229	67.0985	0.177926	0.0254941	6.05131	0.135715
233	67.8076	0.159119	0.0227891	5.72755	0.119445
235	68.196	0.159287	0.0228284	5.92842	0.125294
238	69.162	0.144988	0.0207761	5.68106	0.113286
240	69.926	0.151882	0.0217586	5.8701	0.119451
245	71.8001	0.139982	0.0200653	6.33824	0.118212
251	74.199	0.128588	0.0184305	6.12598	0.120096
256	76.428	0.15133	0.0216897	5.64815	0.109817
260	78.18	0.193877	0.0277925	5.14268	0.10247
267	82.5268	0.261664	0.0375039	5.59979	0.112688
269	83.9444	0.253257	0.0362833	5.65796	0.108116
272	85.0141	0.241378	0.0345643	5.6077	0.0988922
274	85.3104	0.269753	0.0386522	6.30111	0.120696
278	85.8668	0.262191	0.0375381	6.1208	0.110359
281	86.2699	0.264968	0.03795	6.36047	0.128448
283	86.5365	0.26135	0.0374272	6.29789	0.132525
285	86.7974	0.259953	0.0372392	5.95822	0.129216
285	86.7974	0.26929	0.0385811	6.11974	0.135002
285	86.7974	0.203029	0.029066	8.17236	0.161051
287	87.0558	0.267574	0.0383347	5.55992	0.118848
289	87.3135	0.257898	0.0369321	4.90013	0.0913895
290	87.4423	0.241725	0.034615	4.83608	0.116328
292	87.6997	0.241519	0.0345842	4.91449	0.117708
294	87.9554	0.28304	0.0405245	5.06366	0.0995034
294	87.9554	0.245379	0.0351494	5.62135	0.114332
294	87.9554	0.242748	0.0347684	5.35025	0.0971208
295	88.084	0.195794	0.0280251	4.33299	0.122298
296	88.2129	0.220876	0.0316583	5.7636	0.174924
297	88.3421	0.218979	0.0313559	5.46483	0.107239
298	88.4712	0.212147	0.030361	5.76136	0.109777
299	88.6029	0.240759	0.0344618	6.44169	0.153805
300	88.7339	0.194968	0.0279161	5.86243	0.11282
302	88.9992	0.178797	0.0255994	6.18825	0.103044
304	89.2697	0.162923	0.023328	6.24592	0.0975094
305	89.4061	0.163679	0.0234355	6.31634	0.100069
306	89.5441	0.167098	0.0239218	5.62574	0.143609
308	89.8257	0.165341	0.0236654	4.97161	0.145537
310	90.128	0.191338	0.0273875	5.54515	0.154417
312	90.6805	0.172783	0.0247329	4.75358	0.111126
314	92.1809	0.147172	1.11884	5.64606	0.130726
314	92.1809	0.142206	0.0203645	3.87599	0.0852913
315	92.9213	0.185389	0.0265539	5.98079	0.13318
316	93.6596	0.177148	0.025369	5.61447	0.111256
317	94.3982	0.20603	0.0294895	6.43664	0.155853
317	94.3982	0.202263	0.0289506	5.31361	0.119084
319	95.905	0.225385	0.0322613	6.18768	0.150604
321	97.1276	0.247942	0.0354868	6.23481	0.147751
323	98.2783	0.278765	0.0399025	6.17906	0.134809
325	99.4176	0.329361	0.0471471	5.50448	0.157043
327	100.565	0.395687	0.0566393	6.58371	0.18733
330	102.462	0.351508	0.0503165	5.85364	0.136296
332	103.756	0.35072	0.0502011	6.65323	0.176435
336	106.308	0.303011	0.0433809	6.52345	0.189124
340	108.493	0.249151	0.0356692	6.43513	0.139392
340	108.493	0.266668	0.0381862	6.40716	0.127212
342	109.344	0.269809	0.0386255	6.40416	0.136508
344	110.188	0.276564	0.0395969	6.75889	0.144139
346	111.038	0.280287	0.0401216	7.5307	0.153181
348	111.901	0.218255	0.0312433	6.29773	0.118507
350	112.766	0.209595	0.0300016	6.42318	0.127904
352	113.265	0.216302	0.0309663	6.98786	0.154831
354	113.716	0.19047	0.0272655	6.4545	0.10864
356	114.148	0.22363	0.0320104	8.48082	0.155115
358	114.568	0.225135	0.0322249	9.1237	0.176989
360	114.981	0.207445	0.0296948	8.27882	0.150009
362	115.393	0.221166	0.0316573	8.70575	0.174355
364	115.807	0.18172	0.0260118	7.68347	0.166053
366	116.223	0.172032	0.0246238	7.32743	0.151419
368	116.643	0.180061	0.0257726	7.7877	0.1393
370	117.069	0.199201	0.0285128	8.76554	0.183946
372	117.515	0.18874	0.0270116	7.95712	0.167669
373	117.752	0.18995	0.0271861	6.94631	0.143906
374	118.024	0.182919	0.026192	6.43482	0.123578
376	118.807	0.161665	0.0231704	5.67575	0.138392
378	119.572	0.158244	0.0226487	7.21809	0.14474
380	120.324	0.16363	0.023418	7.69996	0.166217
382	121.064	0.139756	0.0200008	6.59866	0.132625
384	121.805	0.16472	0.0235734	7.34145	0.14273
386	122.561	0.15078	0.021579	7.14107	0.139446
388	123.37	0.148016	0.0211843	6.67005	0.144736
390	124.121	0.136728	0.0195719	6.60702	0.160073
392	124.814	0.134483	0.019246	6.81705	0.14193
394	125.486	0.130557	0.018685	5.92554	0.118996
396	126.148	0.128806	0.0184382	5.53228	0.189491
398	126.809	0.135536	0.0193981	5.73658	0.138978
398	126.809	0.133948	0.0191697	5.42564	0.118972
400	127.477	0.136813	0.0195821	5.22616	0.13733
402	128.151	0.171913	1.45924	7.50612	0.127841
403	128.499	0.251674	0.036054	9.46179	0.182648
403	128.499	0.173838	0.0249031	6.41159	0.121618
404	128.873	0.161839	0.0231857	6.20367	0.108753
408	129.995	0.185039	0.026798	5.20339	0.439818
408	129.995	0.185914	0.0269537	5.37867	0.65919
410	130.492	0.205085	0.0296157	5.95692	0.446558
410	130.492	0.207125	0.0299479	5.80746	0.371556
411	130.735	0.200551	0.0287208	6.31775	0.135458
412	130.976	0.207497	0.0297212	6.24958	0.0989935
412	130.976	0.199931	0.0286549	6.34466	0.148174
413	131.215	0.196457	0.0281441	6.1968	0.164667
414	131.454	0.179736	0.0257454	5.09144	0.12354
417	132.167	0.161149	0.0230822	3.63362	0.0768217
418	132.406	0.20038	0.0287048	5.04831	0.120678
418	132.406	0.168031	0.0240869	3.96621	0.11591
418	132.406	0.171704	0.0246151	3.97299	0.108327
420	132.884	0.177333	0.0254054	4.25648	0.105958
422	133.369	0.203332	0.0291301	4.87025	0.113275
424	133.866	0.196783	0.0281817	4.87115	0.152866
424	133.866	0.167227	0.0239325	4.09851	0.0971679
425	134.123	0.176799	0.0253045	4.12509	0.124627
424	133.866	0.169165	0.024244	4.04965	0.0339507
426	134.397	0.227116	0.0325299	5.19539	0.120853
426	134.397	0.194201	0.027801	5.1356	0.118644
428	134.868	0.198449	0.0284264	4.5201	0.0990888
430	135.234	0.222861	0.0319274	5.60203	0.120816
431	135.408	0.208732	0.029872	5.48762	0.13984
433	135.751	0.245585	0.0351481	3.88874	0.122819
434	135.92	0.218865	0.0313363	5.94732	0.158198
436	136.252	0.190709	0.0273193	4.83325	0.0878002
433	135.751	0.199011	0.0285231	5.15878	0.042499
438	136.58	0.217707	0.0311815	4.10832	0.103088
440	136.906	0.305295	0.0437044	4.42733	0.136063
440	136.906	0.211207	0.0302386	5.52677	0.148135
441	137.069	0.237605	0.0340228	5.48002	0.162716
442	137.232	0.23226	0.0332666	5.26185	0.11246
444	137.555	0.252949	0.0362226	4.78019	0.142753
446	137.882	0.252371	0.0361464	5.37409	0.132618
448	138.208	0.280268	0.0401307	5.78034	0.159573
451	138.704	0.268471	0.0384395	5.51257	0.164804
451	138.704	0.291609	0.0417673	5.78451	0.18566
452	138.873	0.287394	0.0411554	5.47461	0.161288
454	139.218	0.271858	0.0389247	4.59781	0.139315
456	139.578	0.274552	0.0393092	5.05251	0.168669
458	139.99	0.274078	0.0392535	4.30851	0.124085
460	140.31	0.279872	0.0400773	5.21078	0.125395
460	140.31	0.261273	0.0374109	4.91758	0.134843
460	140.31	0.182526	0.0261532	4.30185	0.221516
461	140.432	0.264125	0.0378217	4.02182	0.124625
462	140.542	0.268905	0.038498	3.84126	0.133539
464	140.738	0.253654	0.0363514	3.68406	0.105596
466	140.924	0.245585	0.0351481	3.88874	0.122819
468	141.096	0.281369	0.0403018	3.67183	0.125433
470	141.256	0.272246	0.0389939	3.5551	0.0910241
471	141.33	0.265634	0.0380344	2.91062	0.106665
472	141.404	0.279025	0.0399515	2.81205	0.106102
472	141.404	0.277051	0.0396679	2.97274	0.111472

## Sheet: 37BB
U/Th Data for sediment core ML1208-37BB
Depth (cm)	Age (ka)	Authigenic 238U (ppm)	Authigenic 238U 1σ uncertainty (ppm)	230Thxs,0 (dpm/g)	230Thxs,0 1σ uncertainty (dpm/g)
0	6.49427	0.123813	0.0178728	8.46807	0.167489
1	7.16271	0.123025	0.0177524	8.72018	0.156761
2	7.52145	0.123882	0.0178763	8.56052	0.165244
3	7.84693	0.124681	0.0179908	8.63761	0.150862
4	8.15609	0.120839	0.0174459	8.27562	0.153504
5	8.46924	0.126023	0.0181805	8.6948	0.1498
6	8.76652	0.118863	0.0171522	7.93661	0.151195
7	9.06809	0.120833	0.0174338	8.22003	0.150092
8	9.3748	0.128752	0.0185793	8.87185	0.162074
9	9.67713	0.124793	0.0180068	8.58275	0.164387
10	10.0015	0.118227	0.0170621	8.27772	0.163204
11	10.3584	0.119406	0.0172321	8.48711	0.16707
12	10.9561	0.108565	0.0156668	7.9893	0.159575
13	11.6682	0.111465	0.0160861	8.2399	0.165579
14	12.1889	0.104928	0.0150717	7.93757	0.15907
15	12.6412	0.120615	0.0173255	9.3061	0.181081
16	13.0804	0.0975328	0.0140058	7.90085	0.15906
17	13.5144	0.0921339	0.0132325	7.01293	0.15224
18	13.9672	0.108173	0.0155298	9.20416	0.194971
19	14.4714	0.0959646	0.0137827	8.2493	0.190624
20	15.2309	0.0753138	0.0108157	6.95962	0.159431
21	16.0062	0.0734318	0.0105451	7.06391	0.164432
22	16.5573	0.0639701	0.00918217	6.662	0.152756
23	17.1098	0.0637486	0.00915589	6.7885	0.168629
24	18.0141	0.0642013	0.0092189	7.14018	0.164697
25	19.2927	0.0698734	0.0100397	8.33043	0.198458
26	20.1705	0.065082	0.00934747	7.64305	0.17777
30	23.1458	0.0558542	0.00801909	7.25652	0.171514
34	26.1635	0.06665	0.00957326	6.74374	0.164027
38	30.1884	0.0775649	0.0111378	6.49919	0.161959
42	32.5786	0.0855855	0.0122903	6.57933	0.15442
46	34.8609	0.0888315	0.0127584	7.67097	0.194648
50	37.2873	0.0886117	0.0127232	5.64121	0.145071
54	40.9849	0.098779	0.0141795	6.54888	0.151119
58	43.4561	0.0810772	0.0116417	5.56518	0.144243
62	45.8399	0.0992924	0.0142522	6.28467	0.160572
66	48.2364	0.123305	0.0177054	6.33147	0.15643
69.5	50.4943	0.10392	0.0151683	5.94512	0.490271
70	50.9722	0.104575	0.0150123	5.5893	0.15106
71	52.4151	0.0788865	0.0112934	6.47956	0.136887
73.5	54.483	0.0892627	0.0127812	5.52288	0.122558
74	54.8418	0.0929842	0.0133481	6.30196	0.181729
74	54.8418	0.0952667	0.0136472	6.0469	0.139367
75	55.5482	0.0843763	0.01208	5.96672	0.139866
75	55.5482	0.0943151	0.0135122	6.94114	0.176137
77.5	57.2422	0.0870479	0.0124632	7.0573	0.178767
80	58.968	0.0733869	0.0105069	6.38933	0.166706
82	60.9674	0.0599487	0.00858357	7.39286	0.183875
85.4	64.4013	0.0631933	0.00905309	7.41066	0.206029
86.5	65.1317	0.0627586	0.00898561	7.22512	0.182931
89.5	67.3269	0.0553203	0.00792523	8.33757	0.212316
90.5	68.0909	0.0784725	0.0112352	7.69973	0.177637
92.5	70.0078	0.0881689	0.0126228	7.36169	0.154367
93.5	71.5506	0.0901333	0.0129156	7.15512	0.163046
94.5	72.5053	0.099495	0.0142458	7.40376	0.175317
95.5	73.2916	0.102406	0.014669	7.15614	0.167723
96.5	74.0196	0.0793831	0.0115171	7.1257	0.263597
97.5	74.7198	0.10988	0.0157409	6.88633	0.132932
98.5	75.3999	0.108441	0.015518	6.65138	0.12155
100.5	76.779	0.0997452	0.0142806	6.20104	0.129586
102.5	78.1693	0.101001	0.014453	7.43476	0.144463
104.5	79.6332	0.0969992	0.013881	8.3165	0.15891
106.5	81.7596	0.0720481	0.0107984	7.51824	0.453048
108.5	84.0509	0.0932762	0.0133477	7.83657	0.165903
110.5	85.6524	0.0996459	0.0142593	7.77809	0.142698
112	86.7999	0.229877	0.0329165	6.6026	0.148784
113	87.5803	0.0973348	0.0139378	7.2892	0.159032
114	88.3891	0.220831	0.0316342	5.78425	0.120489
116	89.9894	0.166779	0.0238856	6.18689	0.147215
118	92.3005	0.219466	0.0314433	6.24328	0.131237
120	95.3216	0.230247	0.0329676	5.57284	0.142895
122	97.4022	0.207698	0.029745	5.60064	0.113195
124	99.4118	0.104469	0.0149648	9.05131	0.216796
124	99.4118	0.209109	0.0299522	6.11334	0.143733
125	100.473	0.0880695	0.0126153	8.09891	0.183735
126	101.7	0.0870793	0.0124836	7.89699	0.132402
128	105.24	0.10053	0.0143998	10.3711	0.243375
130	107.363	0.0935649	0.0134012	9.56824	0.189211
132	109.316	0.0914791	0.013144	8.9981	0.228065
134	111.501	0.0943342	0.0135092	9.5367	0.212482
136	115.104	0.0975397	0.0140184	9.82868	0.226877
138	117.448	0.0911396	0.0130527	9.97703	0.230296
140	119.582	0.0901903	0.0129597	9.39646	0.197083
142	121.985	0.0895482	0.0128299	9.61307	0.20435
144	124.729	0.0903154	0.0129364	9.71798	0.239662
146	126.146	0.0961756	0.0138164	9.92058	0.236847
148	127.45	0.079619	0.011405	8.79177	0.225715
149	128.084	0.211884	0.030348	5.66785	0.124548
150	128.709	0.073322	0.0105049	8.46883	0.239825
151	129.331	0.0664993	0.0095204	8.0697	0.236497
152	129.971	0.0622631	0.00891913	8.27342	0.221328
154	131.307	0.0583118	0.00837726	8.23635	0.230387
155	131.97	0.0590093	0.00844535	7.5653	0.20914
156	132.713	0.0524041	0.00750593	6.96527	0.192658
158	134.827	0.055878	0.00800332	7.70742	0.262333
159	135.542	0.0614401	0.00879271	8.49821	0.237589
160	136.101	0.0538548	0.00773955	8.12859	0.256055
161	136.61	0.0469793	0.00672608	7.16401	0.244761
162	137.101	0.0489452	0.00703211	7.76853	0.252467
164	138.059	0.0550933	0.00791618	8.82528	0.234095
165	138.544	0.0457629	0.00654936	7.32208	0.213867
166	139.015	0.0372614	0.00535408	7.10013	0.238124
167	139.48	0.0369909	0.00529391	7.37863	0.213088
168	139.945	0.0348059	0.00500068	7.46814	0.24641
170	140.889	0.0437995	0.00629287	6.63692	0.242067
172	141.824	0.0521645	0.00749527	7.99267	0.267846
174	142.77	0.0505275	0.00726072	6.09158	0.17027
176	143.72	0.0582679	0.00837436	7.00383	0.270993
